# Supplementary material for: The Eradication of Helicobacter pylori Was Significantly Associated with Compositional Patterns of Orointestinal Axis Microbiota
Source: Pathogens. 2023 Jun 15;12(6):832. doi: 10.3390/pathogens12060832 (PMC10303999; doi:10.3390/pathogens12060832)
Supplement: Supplementary file 1 [file pathogens-12-00832-s001.zip]

Archive with 1 entries (1 files):
- pathogens-2418609-supplementary.pdf
